# Supplementary material for: Structure of the Gq-coupled adhesion receptor ADGRL4
Source: Nat Commun. 2025 Dec 30;17:907. doi: 10.1038/s41467-025-67629-0 (PMC12830901; doi:10.1038/s41467-025-67629-0)
Supplement: Supplementary file 4 — Source Data [file 41467_2025_67629_MOESM4_ESM.xlsx]

## Sheet: Fig 1d-h source data
	Gq
	FL1 + mini-Gq	FL1 + mini-GqΔ	FLmut1 + mini-Gq	FLmut1 + mini-GqΔ	CTF1 + mini-Gq	CTF1 + mini-GqΔ	HCRTR2 + mini-Gq	HCRTR2 + mini-GqΔ	HCRTR2 + mini-Gq + agonist	HCRTR2 + mini-GqΔ + agonist
	8.131	6.07472	7.56237	7.65422	14.7497	5.05432	28.1283	26.2002	165.548	26.0564
	7.52434	6.29022	8.60664	6.27653	15.9228	5.84547	30.1157	21.8443	159.431	17.9249
	8.42409	7.51884	8.99385	7.73003	18.3394	5.51445	25.8913	24.487	149.951	27.2719
	12.9854	6.622	8.40355	6.66856	15.7548	6.18899	30.7027	29.5161	155.915	28.6578
	12.1445	6.47437	8.11737	6.18618	14.9189	5.92644	31.5432	32.1241	138.955	33.5772
	9.92947	5.08054	5.84417	4.52086	13.7863	5.43656	35.0642	36.1357	231.923	41.3714
	11.8584	9.83032	14.078	9.13779	20.0475	8.10859	34.939	35.6579	240.404	40.3812
	12.9601	10.5027	11.2361	8.01873	16.5749	6.91268	38.1865	36.6645	169.369	29.582
	14.1979	8.17278	9.54669	8.77778	18.9819	7.38247	35.4305	33.4783	200.265	33.1142
	Gs
	FL1 + mini-Gs	FL1 + mini-GsΔ	FLmut1 + mini-Gs	FLmut1 + mini-GsΔ	CTF1 + mini-Gs	CTF1 + mini-GsΔ	ADRB1 + mini-Gs	ADRB1 + mini-GsΔ	ADRB1 + mini-Gs + agonist	ADRB1 + mini-GsΔ + agonist
	8.0023	9.41398	9.48481	22.1132	5.79417	8.54938	40.0563	30.0486	67.7259	34.4654
	8.93644	9.65363	10.0691	23.2153	6.20079	8.33447	31.5795	31.6684	82.7999	36.5413
	8.96912	9.6575	10.1912	21.0224	6.04191	9.57912	28.5513	29.8332	86.0137	36.3759
	8.49848	10.4015	7.37455	12.4984	5.91211	4.44964	30.5399	22.7812	92.7182	25.8654
	8.37902	10.0882	6.94858	12.3457	6.1525	5.18235	32.5232	21.8965	82.3385	28.0415
	8.27546	11.1513	8.11857	13.0492	6.07275	4.9369	30.017	22.6881	94.6041	27.2386
	6.72998	9.61729	6.45515	7.88612	3.35483	3.52189	22.0339	20.2799	72.8564	27.467
	7.1927	9.96062	6.29328	8.6397	2.99164	3.28829	24.6539	21.4557	75.3609	25.5158
	7.92055	9.51328	6.90904	8.53283	3.93814	3.86063	25.5345	21.4602	60.162	24.9027
	G12
	FL1 + mini-G12	FL1 + mini-G12Δ	FLmut1 + mini-G12	FLmut1 + mini-G12Δ	CTF1 + mini-G12	CTF1 + mini-G12Δ	GPR35 + mini-G12	GPR35 + mini-G12Δ	GPR35 + mini-G12 + Lodoxamide	GPR35 + mini-G12Δ + Lodoxamide
	11.0773	14.8703	15.4077	18.6053	10.6726	12.9405	73.9225	38.5461	1146.67	38.8202
	11.2111	14.7383	15.5502	17.941	10.8047	13.0153	85.5275	41.1832	1177.95	35.9273
	38.9085	44.8541	40.9408	44.861	24.3792	23.7175	67.6979	48.4228	670.325	50.0394
	41.2616	45.9646	41.1087	43.6018	20.7454	22.9664	71.4831	52.9888	599.647	54.7903
	43.3305	42.8954	33.7606	46.5063	22.7398	24.6311	77.4413	57.4768	744.881	56.7479
	50.8655	60.1543	45.2236	45.1949	19.0797	33.4572	66.7187	56.0777	601.441	52.858
	45.4005	60.8653	59.6523	53.0363	30.254	35.5731	68.1972	50.1482	561.844	52.9799
	47.8504	58.1524	48.884	50.0368	25.3	32.8798	71.1022	51.7976	554.537	53.3455
	Go
	FL1 + mini-Go	FL1 + mini-GoΔ	FLmut1 + mini-Go	FLmut1 + mini-GoΔ	CTF1 + mini-Go	CTF1 + mini-GoΔ	APLNR + mini-Go	APLNR + mini-GoΔ	APLNR + mini-Go + agonist	APLNR + mini-GoΔ + agonist
	0.873356	0.519063	0.912633	0.520525	0.556915	0.31839	0.770033	1.01024	3.59532	0.938389
	0.919197	0.510772	0.959037	0.499911	0.506377	0.338975	0.682945	1.20777	3.56771	1.01247
	0.856492	0.455826	0.854378	0.510234	0.508797	0.292345	0.74776	1.14015	3.23118	1.15775
	1.07475	0.61827	0.932082	0.630057	0.643123	0.378031	1.35889	1.2931	6.32726	1.03396
	1.04264	0.621107	0.953473	0.642737	0.655895	0.416411	1.25	1.2755	5.78866	1.32394
	0.96933	0.587135	0.81246	0.53437	0.612636	0.398278	1.06833	1.22499	5.9028	1.13748
	1.18939	0.540279	1.64562	0.953867	0.921158	0.591011	2.25517	1.63073	9.95134	1.67992
	1.28253	0.610278	1.54232	0.972648	0.95562	0.60575	2.35037	1.67227	10.0277	1.64815
	1.31802	0.653566	1.55739	0.885845	0.922064	0.618388
	Arrestins
	FL1 + Arrestin 1	FLmut1 + Arrestin 1	CTF1 + Arrestin 1	FL1 + Arrestin 2	FLmut1 + Arrestin 2	CTF1 + Arrestin 2
	4.65406	4.90188	3.06105	12.5538	13.3675	9.22606
	4.39882	5.22613	3.15361	12.0482	12.1786	9.79439
	4.47598	4.03845	2.8497	11.0518	12.2086	8.67714
	8.33494	8.81474	4.37818	37.0729	42.9126	24.819
	7.90102	8.84699	4.30586	37.8548	42.8225	24.1683
	8.45551	8.53742	3.71996	37.4774	47.1444	22.6568
	10.1179	6.36476	4.41522	37.837	46.8214	20.2352
	10.0174	9.53848	4.28675	36.4202	43.0195	20.4094
	10.2542	9.56645	4.40375	35.2084	37.7364	18.5695

## Sheet: Fig 1i source data
	Gq
	FL1 + mini-Gq	ΔHA-FL1 + mini-Gq		FLmut1 +mini-Gq	ΔHA-FLmut1 + mini-Gq		CTF1 + mini-Gq	ΔHA-CTF1 + mini-Gq
	48.1928	343.869		148.86	122.806		64.537	397.881
	103.898	273.183		21.423	33.6083		118.546	336.455
	172.628	440.653		40.5228	163.935		78.5641	454.138
	48.9602	303.294		150.77	73.9766		110.268	409.227
	57.4539	208.277		123.344	56.9053		163.154	208.145
	168.866	359.068		115.08	136.532		64.9315	412.804

## Sheet: Fig 1j source data
	Go
	FL1 + mini-Go	ΔHA-FL1 + mini-Go		FLmut1 +mini-Go	ΔHA-FLmut1 + mini-Go		CTF1 + mini-Go	ΔHA-CTF1 + mini-Go
	116.103	128.823		87.9182	107.457		148.67	91.4356
	111.311	91.6711		111.693	123.941		117.909	86.8681
	68.9712	139.028		95.8566	70.7575		94.5143	80.2705
	108.572	121.179		118.553	107.678		77.7989	72.0667
	95.0429	111.556		74.6746	109.456		66.537	67.3488
		94.05		111.305	89.167		94.5712	70.3815

## Sheet: Fig 3e source data
	CTF1	T407A	H408A	F409A	Ile411A	L412A	M413A	S414A	S415A
	80.31	89.62	22.88	9.38	34.54	36.48	16.16	73.38	75.41
	100.73	86.32	48.24	10.36	35.85	39.13	39.69	64.01	74.01
	118.55	151.28	30.74	15.98	12.43	30.27	8.24	42.38	33.37
	105	148.66	25.45	9.64	12.39	45.96	-10.47	42.7	36.02
	93.42	173.68	26.83	14.25	53.31	50.57	-12.1	44.31	61
	129.77	143.43	22.49	11.26	54.36	53.2	4.3	49.03	67.28
	76.84	99.86	15.85	6.07	30.78	43.55	39.67	55.47	69.22
	91.07	77.77	34.74	15.14	31.51	42.44	3.64	69.42	46.6
	111.02	156.3	15.3	16.04	-0.12	47.61	-13.81	12.21	34.43
	92.04	158.87	31.01	15.74	16.75	39.28	-3.43	31.36	33.77
	105.17	150.27	27.88	9.21	36.92	52.32	-3.29	37.73	42.7
	96.08	97.36	33.33	11.45	34.88	51.81	-6.46

## Sheet: Fig 5b source data
	CTF1	F505A	M508	W631A	Q656A	F625A	L626A	L627A	G628A	H514A	L515A	Y516A
	92.8023	9.5373	-15.5925	-0.1461	-3.9385	16.2331	24.0428	-2.2358	8.9059	39.6219	25.7415	16.7681
	75.2464	-1.8561	-29.0054	-34.0174	-20.357	61.9144	49.117	-6.2775	-9.9386	49.6332	4.656	-8.1814
	92.8023	9.5373	-15.5925	-0.1461	-3.9385	16.2331	24.0428	-2.2358	8.9059	39.6219	25.7415	16.7681
	101.863	-0.5983	-26.4332	-0.2251	1.1085	14.2125	16.5508	35.2127	8.7335	28.0421	2.2023	9.2373
	135.422	13.3284	-5.0929	-12.6621	-8.6189	20.2387	22.6232	-21.6456	-23.5969	18.8262	-0.7256	-9.1437
	101.863	-0.5983	-26.4332	-0.2251	1.1085	14.2125	16.5508	35.2127	8.7335	28.0421	2.2023	9.2373

## Sheet: Extended Data Fig 1a-c source
	Extended Figure 1 Raw Data
	Whole-cell Mini-G and Arrestin expression
	Untransfected			FL1 + mini-Gq			FL1 + mini-GqΔ			FLmut1 + mini-Gq			FLmut1 + mini-GqΔ			CTF1 + mini-Gq			CTF1 + mini-GqΔ			FL1 + mini-Gs			FL1 + mini-GsΔ			FLmut1 + mini-Gs			FLmut1 + mini-GsΔ			CTF1 + mini-Gs			CTF1 + mini-GsΔ			FL1 + mini-G12			FL1 + mini-G12Δ			FLmut1 + mini-G12			FLmut1 + mini-G12Δ
Raw luciferase	1314	1677	1642	309194	272836	305837	241766	223320	254349	278565	228360	291040	255022	206823	259622	149028	129717	145146	146282	138744	146248	150210	158215	155313	275989	269406	275305	158672	160341	159985	s	106208	307904	106208	112362	117774	172049	165590	169490	75578	71035	77633	81628	72174	83431	93258	79266	95036	95683
Raw luciferase	1255	1714	1686	341583	302358	335978	267065	249063	280329	311366	257153	320399	284375	232417	287187	167980	145354	162299	163498	154572	165187	161384	170114	161440	295863	286071	286446	171420	171166	169658	316661	116225	321743	116225	122060	127219	184001	176697	181890	81155	76519	81845	87355	78423	88063	100947	86132	100588	101881
Raw luciferase	1230	1703	1649	360780	320252	352858	279210	258674	289538	325306	268097	332008	291964	240897	295085	174903	151664	168176	169633	159955	170323	157950	165529	158679	283327	273271	275132	164565	164312	162015	296103	111130	304473	111130	116203	122292	173961	164054	173143	81692	78121	82501	87510	78548	87360	98869	85695	98866	101258
	Whole-cell receptor expression
	Untransfected			FL1 + mini-Gq			FL1 + mini-GqΔ			FLmut1 + mini-Gq			FLmut1 + mini-GqΔ			CTF1 + mini-Gq			CTF1 + mini-GqΔ			FL1 + mini-Gs			FL1 + mini-GsΔ			FLmut1 + mini-Gs			FLmut1 + mini-GsΔ			CTF1 + mini-Gs			CTF1 + mini-GsΔ			FL1 + mini-G12			FL1 + mini-G12Δ			FLmut1 + mini-G12			FLmut1 + mini-G12Δ
Raw luciferase	430	471	467	65086	46511	44409	59965	47373	46792	68841	52919	55427	65417	57322	52928	97132	92228	88065	76853	80016	74621	50403	58527	58325	63274	71351		40004	43649	50615	52592	53105	55691	62392	68515	77555	72419	79417	83769	64560	67369	66273	59143	73011	63277	52675	58071	55721	50892
Raw luciferase	508	527	494	71070	50082	46950	64476	51871	50779	75587	58755	60533	71148	63197	58371	108429	102352	96543	84718	88925	81348	55453	63954	63889	70097	79303		44923	49392	56825	60107	60283	62918	72244	78994	88380	82152	90464	94597	69776	73246	70878	64640	79864	68302	58183	63240	61075	56130
Raw luciferase	453	490	479	73166	51449	48176	67697	53634	51705	78269	61623	62644	73966	65266	59804	112449	105971	100520	88536	91608	84426	57203	65803	66443	72600	83036		46801	51317	58995	62061	63040	65719	74330	81206	92123	85288	92785	98309	72697	76526	72371	66636	83432	69980	59680	65312	63194	57236
Raw luciferase	442	521	530	75310	52292	48197	68854	54744	51915	79645	61281	62812	75359	66297	60085	114076	107111	101377	88882	92316	84704	56900	66136	67217	71857	82681		45884	50799	59385	62101	62690	65409	74258	80294	92926	85450	91926	98836	72828	76749	72574	67243	83797	69997	59852	65305	62654	57537
Raw luciferase	533	539	514	75737	52429	48885	69477	54791	51773	80297	60943	62278	74759	66070	60423	114152	106975	101257	88974	91713	85033	56406	65526	66015	70779	81351		45197	49153	59102	60572	61180	64729	73085	78556	91450	84041	90341	97109	71074	76441	71363	65952	83386	69227	58775	64141	62030	56699
Raw luciferase	477	533	537	74989	52052	49090	69543	54660	51569	79162	60362	61464	74780	65274	59682	113333	105838	100021	87945	90409	83812	55620	63121	64052	68682	79010		44223	48233	58459	59463	59791	63621	71328	76760	89770	82541	88064	94017	70486	74541	69520	65382	81709	67772	57711	62951	60841	55708
Raw luciferase	505	523	569	75248	52004	48281	69684	53758	52036	79075	59718	60823	73935	64256	59018	112753	105039	98807	87613	89630	83237	54247	61213	62714	67902	77181		42664	46204	56625	57383	57883	61935	69879	75064	85738	81638	86652	92657	68167	72147	68443	64337	78438	66523	56223	60704	58735	54982
Raw luciferase	481	517	502	74847	51641	48364	68769	52972	50948	77585	58889	60411	73493	63681	58280	111384	103886	96798	86233	87386	81856	53180	59658	61013	66189	74375		41966	44960	54162	56065	56368	59677	68766	73817	83481	79360	84574	90570	67318	70872	67475	63168	77267	65526	55299	59254	57888	53837
Raw luciferase	472	544	501	74726	51369	48034	67917	52604	50642	77068	57561	58852	72281	62832	57581	109496	102214	94672	84463	85761	80532	52345	57997	59130	65529	72223		40879	43832	51959	54280	54939	57598	67206	72017	81300	78518	82884	87652	65877	69368	66683	62326	74382	64000	53969	59030	56139	52506
Raw luciferase	487	527	483	73445	50847	48159	66621	51767	49922	75693	56850	58247	71055	61315	56450	108258	99389	93424	82286	83598	79042	51134	56048	56976	63827	69470		39528	42659	49437	53225	53100	56110	66227	70177	79090	77831	81841	85463	64317	66840	64364	60885	72389	62548	53084	57203	55138	51952
	Untransfected	FL1 + mini-Gq	FL1 + mini-GqΔ	FLmut1 + mini-Gq	FLmut1 + mini-GqΔ	CTF1 + mini-Gq	CTF1 + mini-GqΔ	FL1 + mini-Gs	FL1 + mini-GsΔ	FLmut1 + mini-Gs	FLmut1 + mini-GsΔ	CTF1 + mini-Gs	CTF1 + mini-GsΔ	FL1 + mini-G12	FL1 + mini-G12Δ	FLmut1 + mini-G12	FLmut1 + mini-G12Δ	CTF1 + mini-G12	CTF1 + mini-G12Δ	FL1 + mini-Go	FL1 + mini-GoΔ	FLmut1 + mini-Go	FLmut1 + mini-GoΔ	CTF1 + mini-Go	CTF1 + mini-GoΔ	FL1 + Arrestin 1	FLmut1 + Arrestin 1	CTF1 + Arrestin 1	FL1 + Arrestin 2	FLmut1 + Arrestin 2	CTF1 + Arrestin 2	HCRTR2 (No HA) + mini-Gq	HCRTR2 (No HA) + mini-GqΔ	ADRB1 (No HA) + mini-Gs	ADRB1 (No HA) + mini-GsΔ	GPR35 (No HA) + mini-G12	GPR35 (No HA) + mini-G12Δ	APLNR (No HA) + mini-Go	APLNR (No HA) + mini-GoΔ
% HA surface expression	0	86	86	87	85	3	3	86	87	84	86	4	4	87	87	85	88	3	3	81	90	95	92	7	6	91	90	8	92	92	8	0	0	0	0	0	0	0	0
[truncated: 68 more columns]

## Sheet: Extended Data Fig 2a-b source
	Extended Figure 2 Raw Data
Time (m)	Untransfected				Time (m)	FL1 + mini-Gq			FL1 + mini-GqΔ			FLmut1 + mini-Gq			FLmut1 + mini-GqΔ			CTF1 + mini-Gq			CTF1 + mini-GqΔ				Time (m)	FL1 + mini-Gs			FL1 + mini-GsΔ			FLmut1 + mini-Gs			FLmut1 + mini-GsΔ			CTF1 + mini-Gs			CTF1 + mini-GsΔ				Time (m)	FL1 + mini-G12		FL1 + mini-G12Δ
-35.9625	79.0449	64.3077	95.1218		-35.9625	11.6982	13.2853	13.8902	9.713	10.3718	8.00152	13.0854	10.6462	8.95087	8.89615	7.74541	8.94138	21.4748	17.4129	20.6133	8.51794	6.9051	7.19191		-35.9624	7.0029	7.90959	8.26523	8.86504	9.1492	9.36913	8.23145	8.6933	9.11718	20.4765	21.8814	19.8935	5.08503	5.54316	5.31197	8.0072	8.00556	9.06074		-35.9624	9.4813	9.75385	12.7314	12.6926
-33.7148	42.8718	85.7436	76.3654		-33.7148	11.8584	12.9601	14.1979	9.83032	10.5027	8.17278	14.078	11.2361	9.54669	9.13779	8.01873	8.77778	20.0475	16.5749	18.9819	8.10859	6.91268	7.38247		-33.7146	8.0023	8.93644	8.96912	9.41398	9.65363	9.6575	9.48481	10.0691	10.1912	22.1132	23.2153	21.0224	5.79417	6.20079	6.04191	8.54938	8.33447	9.57912		-33.7146	11.0773	11.2111	14.8703	14.7383
-31.4672	52.25	32.1538	69.6667		-31.4672	11.1101	11.6832	12.8465	8.99794	9.36483	7.7942	13.2889	10.4861	9.35924	8.50177	7.6299	8.06777	16.4214	14.3013	15.5986	6.9298	6.22966	6.7918		-31.4668	7.67832	8.49671	8.69047	8.448	8.62359	8.66368	9.06848	9.61908	9.93839	19.9972	20.7026	18.9523	5.35586	5.78339	5.67144	7.63338	7.32801	8.60936		-31.4668	11.3491	11.358	15.2493	14.9602
-29.2191	58.9487	48.2308	73.6859		-29.2191	10.531	10.7667	11.4313	8.1165	8.28267	7.45221	11.8522	9.68734	9.04107	7.94123	7.35431	7.6055	13.6174	12.7109	13.0968	6.11718	5.84448	6.35332		-29.2193	7.17404	8.06459	8.2198	7.54586	7.7093	7.83359	8.63731	9.08979	9.39388	18.1555	18.7031	17.0841	4.88118	5.28442	5.27233	6.81258	6.55703	7.73618		-29.2193	11.2285	11.224	15.0611	14.6563
-26.9718	56.2692	61.6282	53.5897		-26.9718	10.0198	10.1487	10.4927	7.50788	7.60077	7.17746	10.4932	9.11655	8.69474	7.49273	7.0437	7.22305	11.8762	11.4987	11.3126	5.53785	5.47253	5.91348		-26.9719	6.80874	7.57748	7.75613	6.87017	7.04649	7.13337	8.12907	8.61856	8.82003	16.729	17.243	15.6622	4.61307	4.92278	4.928	6.13641	5.93324	6.98061		-26.9719	10.9148	11.0594	14.6467	14.3989
-24.7243	54.9295	66.9872	53.5897		-24.7243	9.58092	9.58474	9.82974	6.98941	7.07913	6.88936	9.44258	8.66372	8.32622	7.11321	6.82438	6.9014	10.7482	10.6686	10.1251	5.1514	5.20471	5.63283		-24.7242	6.49781	7.14321	7.30386	6.34881	6.50817	6.57878	7.72662	8.1466	8.39956	15.4626	15.9955	14.545	4.30076	4.64302	4.57964	5.63855	5.45498	6.40631		-24.7242	10.6535	10.6641	14.2727	13.8568
-22.4767	58.9487	75.0256	85.7436		-22.4767	9.2313	9.25719	9.36276	6.62699	6.75848	6.59616	8.80406	8.29913	8.05118	6.80904	6.5143	6.58238	9.91031	9.95668	9.32134	4.84341	4.93809	5.36794		-22.4764	6.09508	6.79866	6.99735	5.90023	6.01377	6.10138	7.2459	7.72918	7.96619	14.4761	14.9872	13.548	4.03451	4.31786	4.32058	5.22048	5.08182	5.92622		-22.4764	10.2721	10.3284	13.7131	13.3225
-20.2289	56.2692	85.7436	71.0064		-20.2289	8.87614	8.86922	8.87387	6.27675	6.38602	6.43412	8.23257	7.90468	7.74357	6.54592	6.28865	6.28107	9.20353	9.41937	8.6467	4.63889	4.73477	5.1553		-20.2289	5.82146	6.49606	6.63893	5.5609	5.65641	5.66521	6.89933	7.36666	7.54877	13.5997	14.1031	12.7546	3.81497	4.12794	4.04159	4.90042	4.76084	5.51648		-20.2289	9.93168	9.88431	13.3123	12.9372
-17.9814	57.609	61.6282	64.3077		-17.9814	8.5321	8.59003	8.54195	6.04837	6.10156	6.11533	7.82059	7.57185	7.50359	6.21699	6.03323	6.05733	8.64272	8.84751	8.12777	4.42197	4.52461	4.89717		-17.9814	5.60715	6.21802	6.32903	5.19198	5.27214	5.34857	6.61861	6.96871	7.18905	12.9492	13.2575	11.9818	3.58574	3.90002	3.85548	4.60389	4.49467	5.15984		-17.9814	9.60909	9.49739	12.9385	12.5385
-15.734	44.2115	52.25	49.5705		-15.734	8.29253	8.32755	8.24107	5.74245	5.84683	5.91798	7.45324	7.28751	7.21017	6.01074	5.8253	5.80084	8.17553	8.41702	7.57512	4.21745	4.29133	4.6949		-15.7337	5.35995	5.91274	6.03855	4.89315	4.96188	4.99177	6.28969	6.70382	6.84309	12.1476	12.5906	11.3652	3.43133	3.72916	3.66175	4.32546	4.22378	4.87124		-15.7337	9.19713	9.29472	12.4545	12.1091
-13.4864	50.9103	54.9295	48.2308		-13.4864	7.96769	8.01001	7.89587	5.55777	5.60807	5.69972	7.1075	7.00195	6.92589	5.80812	5.65914	5.60436	7.68591	7.91856	7.27008	4.05062	4.19207	4.49878		-13.4858	5.16527	5.60993	5.74263	4.6183	4.72533	4.72095	5.95237	6.40095	6.45683	11.5243	11.9467	10.696	3.26526	3.53391	3.47794	4.08086	3.99728	4.57695		-13.4858	8.89688	9.07882	12.1059	11.6592
-11.2386	40.1923	44.2115	53.5897		-11.2386	7.72186	7.80325	7.61203	5.28563	5.39724	5.48689	6.83798	6.71172	6.64671	5.56886	5.44142	5.39691	7.31821	7.53172	6.82013	3.86028	4.04942	4.32947		-11.238	4.86729	5.42152	5.51125	4.35309	4.44117	4.44971	5.68979	6.08433	6.20095	10.9522	11.3566	10.092	3.11684	3.40541	3.2926	3.85829	3.80801	4.3507		-11.238	8.60968	8.71959	11.7255	11.2635
-8.99077	69.6667	48.2308	44.2115		-8.99077	7.46513	7.497	7.36748	5.11161	5.19659	5.29044	6.53521	6.48098	6.408	5.39787	5.21368	5.2252	6.89176	7.14621	6.4801	3.76478	3.87432	4.20521		-8.99052	4.6868	5.14389	5.23085	4.12343	4.1735	4.19611	5.42721	5.80958	5.84062	10.3924	10.8457	9.56237	2.94413	3.25405	3.11183	3.65801	3.64221	4.11036		-8.99052	8.32998	8.4281	11.3969	10.9055
-6.74335	38.8526	62.9679	53.5897		-6.74335	7.13537	7.32332	7.07888	4.93573	5.00234	5.0867	6.27919	6.18294	6.16249	5.1496	5.04501	5.01632	6.58426	6.8459	6.18946	3.59134	3.73557	3.98319		-6.743	4.5172	4.95373	5.03802	3.88708	3.97091	3.98205	5.22088	5.58327	5.64122	9.86043	10.3142	9.14663	2.80496	3.0968	2.97974	3.49149	3.45877	3.87763		-6.743	7.99667	8.06923	10.892	10.5772
-4.49582	42.8718	65.6474	41.5321		-4.49582	6.97646	7.03921	6.82613	4.72016	4.84676	4.92878	6.03995	5.99342	5.92383	4.97181	4.88661	4.83052	6.26198	6.51541	5.9066	3.44515	3.58616	3.84707		-4.49532	4.35017	4.69193	4.8051	3.6992	3.75476	3.75676	4.99506	5.34723	5.3465	9.38215	9.7906	8.67523	2.66796	2.97059	2.83218	3.32293	3.29428	3.66515		-4.49532	7.789	7.8419	10.4226	10.2009
-2.24797	48.2308	41.5321	49.5705		-2.24797	6.72588	6.8382	6.62972	4.52708	4.63504	4.73956	5.78345	5.75104	5.70515	4.80296	4.67647	4.6927	5.94039	6.2141	5.64685	3.36511	3.4667	3.70021		-2.24728	4.16638	4.52141	4.57599	3.50588	3.55026	3.56301	4.76194	5.11399	5.12483	8.94942	9.36088	8.26835	2.56582	2.85875	2.73918	3.16893	3.13065	3.51424		-2.24728	7.4614	7.5597	10.2093	9.83696
0	32.1538	48.2308	48.2308		0	6.48802	6.65157	6.38842	4.38045	4.44299	4.57476	5.58601	5.54235	5.49295	4.62701	4.50511	4.51603	5.64495	5.90382	5.38514	3.22584	3.37991	3.55755		0	4.03667	4.33948	4.37062	3.3336	3.38737	3.35885	4.57192	4.89841	4.86822	8.50824	8.89303	7.86126	2.41228	2.73875	2.59696	2.99107	2.99494	3.33375		0	7.23157	7.24747	9.82996	9.54575
2.33333	111.199	84.4038	66.9872		2.33333	5.6723	5.80011	5.67883	3.78835	3.89087	3.9978	4.78309	4.72153	4.79483	4.08472	4.00155	4.02655	5.47775	5.83471	5.48558	2.95419	3.08941	3.31796		2.75	3.29238	3.58132	3.71905	3.06759	3.13003	3.17445	3.77627	4.00136	4.07598	7.80937	8.32631	7.24885	2.0772	2.36643	2.20254	2.80062	2.83367	3.12632		2.75	5.72889	5.8018	7.81126	7.66881
4.58113	38.8526	72.3462	60.2885		4.58113	5.8166	5.93716	5.7185	3.89266	3.97908	4.11065	4.9255	4.88385	4.92938	4.19916	4.09176	4.08007	5.4461	5.70503	5.33309	3.04526	3.16495	3.35077		4.49407	3.5437	3.80591	3.84877	3.14384	3.21241	3.20505	3.9579	4.32005	4.23119	8.14759	8.73074	7.47933	2.2069	2.51475	2.31078	2.86022	2.89837	3.22112		4.49407	5.99178	6.09687	8.33801	8.05209
6.8288	50.9103	72.3462	73.6859		6.8288	5.69958	5.86446	5.60607	3.79406	3.85619	3.99711	4.84758	4.77799	4.78405	4.08705	3.96569	3.96551	5.02515	5.32482	4.93292	2.90021	3.02499	3.21833		6.23808	3.50073	3.74033	3.79779	2.98083	3.05449	3.06312	3.90787	4.24957	4.22656	7.76539	8.31963	7.09679	2.18893	2.46063	2.2706	2.75427	2.79138	3.05322		6.23808	6.09508	6.17765	8.36056	8.1433
9.07647	32.1538	50.9103	34.8333		9.07647	5.50465	5.68679	5.42011	3.69497	3.71933	3.88282	4.65821	4.60228	4.66198	3.91295	3.83676	3.85	4.75485	5.05825	4.62454	2.79787	2.92341	3.06937		7.98202	3.40514	3.67722	3.66797	2.8403	2.87856	2.89709	3.83531	4.14695	4.03021	7.43658	7.91888	6.7793	2.10105	2.38364	2.17749	2.62355	2.64531	2.92394		7.98202	6.08132	6.084	8.33135	8.0871
11.3241	57.609	49.5705	54.9295		11.3241	5.35283	5.53049	5.22933	3.52102	3.60518	3.71011	4.50263	4.4757	4.52993	3.76188	3.72196	3.70669	4.48569	4.78858	4.41854	2.69373	2.81829	2.94848		9.72608	3.35457	3.54935	3.58769	2.69688	2.75303	2.7458	3.70433	4.04031	3.95778	7.10279	7.61346	6.45663	2.01175	2.29641	2.09822	2.5294	2.56494	2.82967		9.72608	5.89778	6.03396	8.14996	7.86762
13.5721	41.5321	44.2115	42.8718		13.5721	5.13726	5.34956	5.05128	3.40845	3.42097	3.58784	4.3266	4.32512	4.34525	3.62775	3.58587	3.58987	4.23972	4.50212	4.23251	2.58576	2.71265	2.8267		11.47	3.22763	3.50207	3.46363	2.55006	2.60264	2.61628	3.57554	3.92698	3.81657	6.76696	7.35482	6.17508	1.96395	2.22987	2.05608	2.43146	2.45991	2.70766		11.47	5.84309	5.93138	8.03535	7.78803
15.8198	34.8333	64.3077	56.2692		15.8198	4.97017	5.17749	4.84673	3.30992	3.34294	3.46137	4.17724	4.16157	4.19142	3.46869	3.4746	3.47072	4.07819	4.37022	4.06499	2.5118	2.58231	2.739		13.214	3.13594	3.39568	3.35662	2.46436	2.51614	2.50555	3.43457	3.81596	3.71322	6.51936	7.03515	5.97119	1.87302	2.14167	1.97244	2.32899	2.36721	2.60486		13.214	5.68492	5.82897	7.80169	7.64182
18.0675	32.1538	41.5321	40.1923		18.0675	4.81713	5.01471	4.68179	3.1531	3.20127	3.35739	4.0232	3.98108	4.02033	3.35545	3.32729	3.32227	3.83866	4.09329	3.89381	2.45339	2.52337	2.62165		14.9579	3.04847	3.27388	3.2671	2.3555	2.41068	2.39121	3.29445	3.69532	3.59927	6.22874	6.8181	5.73478	1.83273	2.08755	1.90177	2.25956	2.2968	2.51		14.9579	5.54856	5.67545	7.65771	7.44113
20.3151	26.7949	52.25	32.1538		20.3151	4.6315	4.82974	4.50972	3.07301	3.06097	3.20691	3.90459	3.86618	3.86454	3.24125	3.20187	3.23367	3.68169	3.93588	3.70083	2.35173	2.43755	2.54079		16.7021	2.9502	3.17942	3.16534	2.26122	2.3147	2.31057	3.18818	3.60852	3.47705	6.03447	6.5345	5.4895	1.754	2.04867	1.83425	2.17788	2.2256	2.435		16.7021	5.34213	5.51657	7.49084	7.16785
22.5627	49.5705	38.8526	22.7756		22.5627	4.45721	4.69861	4.35989	2.93924	2.96525	3.11863	3.71629	3.69276	3.76834	3.12693	3.0869	3.11763	3.51884	3.76829	3.57607	2.28528	2.33814	2.45752		18.4462	2.91073	3.11579	3.05505	2.15334	2.21161	2.20367	3.12403	3.47486	3.36323	5.78483	6.32932	5.31958	1.69944	1.95622	1.75726	2.10104	2.12254	2.33489		18.4462	5.30103	5.36644	7.30791	7.06742
24.8106	40.1923	40.1923	45.5513		24.8106	4.32553	4.52328	4.20165	2.83293	2.89004	3.00365	3.5878	3.5793	3.62328	2.99412	2.99746	3.01494	3.36035	3.58921	3.4342	2.20224	2.26809	2.37876		20.1904	2.80651	2.94794	2.9647	2.06956	2.14522	2.09668	3.01849	3.39537	3.24527	5.58483	6.11084	5.14078	1.65882	1.94849	1.73527	2.03666	2.07574	2.24907		20.1904	5.11712	5.21703	7.11883	6.7926
27.0582	28.1346	41.5321	40.1923		27.0582	4.18848	4.40039	4.06808	2.72772	2.74905	2.90271	3.49697	3.43153	3.49176	2.8705	2.90182	2.88816	3.22871	3.44032	3.30957	2.13091	2.21958	2.29692		21.9345	2.71523	2.93592	2.90241	1.99763	2.05872	2.03474	2.90272	3.27559	3.1306	5.4224	5.96683	4.96431	1.60557	1.85832	1.6831	1.97563	2.02362	2.18037		21.9345	5.009	5.10354	6.88005	6.67099
29.3058	38.8526	54.9295	45.5513		29.3058	4.02227	4.24204	3.90757	2.62637	2.68224	2.79302	3.36412	3.3194	3.37389	2.78852	2.79317	2.83601	3.08121	3.32946	3.2102	2.05996	2.13226	2.20404		23.6786	2.64462	2.8098	2.79448	1.92758	1.99806	1.95785	2.81495	3.2174	3.04734	5.23577	5.75783	4.78409	1.57443	1.85081	1.63149	1.92016	1.97753	2.10393		23.6786	4.90069	4.98523	6.77432	6.49711
31.5534	21.4359	29.4744	17.4167		31.5534	3.90575	4.1191	3.76847	2.56375	2.58591	2.69373	3.23807	3.19112	3.26899	2.66734	2.72766	2.69288	2.96827	3.20357	3.09157	2.00049	2.03563	2.15847		25.4226	2.56588	2.74257	2.68439	1.86131	1.9161	1.90637	2.73095	3.0628	2.95445	5.06291	5.59915	4.61382	1.48088	1.77861	1.55787	1.85244	1.90581	2.05417		25.4226	4.70392	4.86531	6.61514	6.29454
33.8013	33.4936	37.5128	38.8526		33.8013	3.76903	4.0008	3.64044	2.46212	2.48565	2.591	3.10124	3.09147	3.18235	2.58292	2.63184	2.58089	2.85539	3.05355	2.94685	1.92113	2.01754	2.08076		27.1665	2.52024	2.6697	2.63783	1.79776	1.8574	1.81026	2.64148	3.02226	2.8539	4.95163	5.42629	4.45596	1.43515	1.74082	1.52836	1.80511	1.84975	1.99136		27.1665	4.59955	4.77559	6.41496	6.14885
36.0492	33.4936	38.8526	38.8526		36.0492	3.61311	3.86215	3.51147	2.34811	2.40728	2.53334	3.03145	2.98237	3.0434	2.49002	2.52558	2.52994	2.74718	2.93125	2.87181	1.88509	1.95184	2.02069		28.9108	2.44089	2.57534	2.57482	1.72848	1.78739	1.75173	2.58427	2.90747	2.76297	4.76997	5.23373	4.32613	1.41184	1.71109	1.50332	1.76754	1.80589	1.92252		28.9108	4.52467	4.57882	6.26158	6.00828
38.2968	41.5321	38.8526	58.9487		38.2968	3.48591	3.75686	3.36695	2.259	2.32801	2.40384	2.91092	2.86763	2.95926	2.42678	2.45315	2.47558	2.64377	2.82317	2.77649	1.83268	1.88689	1.95725		30.6549	2.36945	2.50462	2.43801	1.67845	1.71024	1.70429	2.45669	2.83917	2.71257	4.59602	5.10573	4.16827	1.37242	1.65534	1.44538	1.70106	1.75482	1.87506		30.6549	4.40528	4.49321	6.12716	5.81117
40.5444	30.8141	25.4551	53.5897		40.5444	3.38742	3.62556	3.28495	2.16927	2.23216	2.33015	2.79449	2.77829	2.83082	2.33054	2.34891	2.39796	2.54447	2.71048	2.68963	1.76999	1.81084	1.89733		32.3989	2.30788	2.44798	2.38477	1.60244	1.66187	1.63173	2.43916	2.77697	2.59425	4.46005	4.94904	4.05132	1.32669	1.59479	1.40422	1.65471	1.72853	1.8175		32.3989	4.20958	4.37686	5.92032	5.75908
42.792	50.9103	45.5513	44.2115		42.792	3.3052	3.52065	3.13235	2.10975	2.17684	2.25748	2.7248	2.69341	2.74791	2.24379	2.25661	2.31139	2.44448	2.63082	2.60145	1.7326	1.79244	1.83944		34.1429	2.24734	2.36072	2.35095	1.5437	1.6089	1.58285	2.33386	2.70673	2.48956	4.36172	4.843	3.93158	1.28901	1.55308	1.37024	1.61623	1.65439	1.7718		34.1429	4.14971	4.24586	5.75174	5.62056
45.0401	26.7949	37.5128	32.1538		45.0401	3.1598	3.44425	3.03016	2.02436	2.07253	2.18785	2.64582	2.58006	2.67232	2.16491	2.20691	2.24027	2.37335	2.52742	2.49249	1.68199	1.72644	1.77427		35.8869	2.19235	2.35476	2.26194	1.5091	1.56223	1.54331	2.2999	2.61859	2.44099	4.20427	4.69237	3.801	1.25481	1.50223	1.32179	1.57545	1.63262	1.70952		35.8869	4.05731	4.14471	5.7198	5.4419
47.2878	32.1538	37.5128	46.891		47.2878	3.06203	3.31068	2.92753	1.96498	2.02051	2.11594	2.52577	2.48742	2.57374	2.10316	2.13579	2.16801	2.27854	2.44498	2.42951	1.62501	1.67749	1.74822		37.6309	2.12616	2.25916	2.19523	1.46395	1.50587	1.47424	2.24792	2.57745	2.36417	4.09333	4.61614	3.69865	1.20222	1.47152	1.28607	1.54582	1.60784	1.65589		37.6309	3.97582	4.03408	5.58623	5.31517
49.5353	30.8141	40.1923	21.4359		49.5353	2.96017	3.21778	2.84276	1.87566	1.96236	2.05856	2.43616	2.40902	2.47149	2.0278	2.05561	2.096	2.20109	2.34865	2.34878	1.57545	1.62381	1.68342		39.375	2.08062	2.19667	2.13777	1.4143	1.45018	1.43479	2.18096	2.47775	2.30635	4.0023	4.4505	3.59412	1.19372	1.44636	1.23347	1.50039	1.55657	1.61099		39.375	3.89021	3.95848	5.40706	5.15803
51.7828	52.25	37.5128	32.1538		51.7828	2.86345	3.13329	2.6989	1.82901	1.90931	1.98349	2.37593	2.3217	2.39808	1.95704	2.00334	2.03108	2.12763	2.25769	2.27708	1.5491	1.58619	1.63304		41.1197	2.05236	2.13273	2.07641	1.37584	1.40886	1.39156	2.11085	2.41493	2.2523	3.88869	4.32169	3.45153	1.15158	1.40912	1.224	1.47561	1.50176	1.56496		41.1197	3.76921	3.88377	5.27366	5.07075
54.0307	16.0769	40.1923	40.1923		54.0307	2.7674	3.03392	2.61967	1.74087	1.84181	1.90009	2.29487	2.25063	2.33046	1.89958	1.93789	1.97524	2.03856	2.20469	2.19844	1.49617	1.54016	1.5916		42.8636	1.99541	2.10652	2.02974	1.32648	1.37222	1.34327	2.0305	2.36904	2.17877	3.74052	4.20973	3.38532	1.12708	1.38789	1.18795	1.40002	1.49278	1.5293		42.8636	3.71131	3.75617	5.17853	4.92984
56.2785	33.4936	33.4936	36.1731		56.2785	2.66637	2.96034	2.5099	1.68754	1.7785	1.84367	2.19565	2.16341	2.24802	1.82369	1.8824	1.89827	1.95594	2.09794	2.11891	1.4575	1.49504	1.5304		44.6077	1.94463	2.06469	1.9654	1.2654	1.33873	1.30493	1.99204	2.30172	2.11231	3.6576	4.10083	3.28842	1.11042	1.35663	1.1506	1.38389	1.43863	1.48446		44.6077	3.58746	3.67503	5.01336	4.79183
																									46.3516	1.85552	1.9988	1.91842	1.23645	1.29303	1.26744	1.92094	2.25291	2.06081	3.5502	4.01525	3.19896	1.07655	1.3134	1.12555	1.36547	1.41149	1.44735		46.3516	3.50524	3.56941	4.94214	4.70472
																									48.0958	1.82828	1.91061	1.86662	1.20062	1.24508	1.23246	1.89611	2.21529	2.00482	3.47949	3.89647	3.10213	1.07426	1.29805	1.10018	1.33708	1.37805	1.40887		48.0958	3.49327	3.53795	4.80293	4.56108
																									49.8398	1.78686	1.90475	1.81707	1.16759	1.20538	1.1826	1.82185	2.16636	1.92886	3.38975	3.80816	3.00005	1.02504	1.27507	1.05989	1.29545	1.33721	1.38022		49.8398	3.34011	3.53813	4.77749	4.47175
																									51.5838	1.74379	1.81389	1.78336	1.12096	1.16355	1.15144	1.78387	2.05728	1.87907	3.28508	3.65596	2.8962	1.00239	1.24567	1.04083	1.27768	1.31053	1.32384		51.5838	3.30722	3.41017	4.56432	4.41522
																									53.3279	1.72909	1.78562	1.73258	1.09274	1.13074	1.13065	1.76476	2.03927	1.8423	3.18716	3.57645	2.86811	0.980613	1.22781	1.02689	1.24674	1.3022	1.31781		53.3279	3.21572	3.35387	4.51838	4.20615
																									55.0722	1.68181	1.77308	1.67256	1.06383	1.10778	1.08738	1.69172	1.97682	1.79495	3.09722	3.5039	2.77646	0.953607	1.21507	1.00686	1.20465	1.25834	1.28706		55.0722	3.14584	3.25682	4.39267	4.21726
																									56.8162	1.67256	1.7038	1.64676	1.03518	1.064	1.06387	1.6776	1.94164	1.71266	3.00639	3.43039	2.65815	0.935639	1.17303	0.96613	1.1975	1.23933	1.25126		56.8162	3.1033	3.17068	4.30044	4.11273
																									58.5605	1.61088	1.66156	1.61006	0.999135	1.0507	1.02001	1.59494	1.90025	1.69111	2.94407	3.35955	2.61601	0.911899	1.15202	0.947618	1.17285	1.20681	1.22701		58.5605	3.06631	3.09455	4.16345	3.99163
																									60.3045	1.54541	1.61798	1.56915	0.978349	1.01826	1.00181	1.565	1.84291	1.65593	2.86108	3.2767	2.54809	0.89807	1.11902	0.903406	1.14407	1.20301	1.19573		60.3045	2.93638	3.03932	4.06097	3.88829
																									62.0486	1.52711	1.57604	1.53266	0.950464	0.989316	0.968572	1.51971	1.82088	1.58119	2.79276	3.16862	2.46136	0.878904	1.10563	0.918215	1.13975	1.16551	1.15122		62.0486	2.87561	2.95014	4.02733	3.7812
																									63.7927	1.48127	1.55199	1.49782	0.91344	0.964194	0.946979	1.48344	1.7493	1.56134	2.74912	3.09402	2.41901	0.864638	1.07949	0.884566	1.11339	1.1227	1.14053		63.7927	2.8236	2.87883	3.88146	3.70451
																									65.537	1.43059	1.51406	1.45588	0.889636	0.934482	0.919774	1.45605	1.69647	1.51557	2.64901	3.01683	2.34134	0.841117	1.049	0.879339	1.07648	1.11831	1.10887		65.537	2.73532	2.86435	3.81417	3.6806
																									67.2811	1.41127	1.49463	1.42021	0.865535	0.913143	0.897713	1.41125	1.68746	1.48173	2.59112	2.97093	2.28952	0.841443	1.02766	0.860936	1.07924	1.10769	1.08114		67.2811	2.68956	2.80359	3.69665	3.57385
																									69.0253	1.38249	1.43974	1.41538	0.834207	0.887596	0.878754	1.38568	1.64936	1.44119	2.53227	2.90165	2.21213	0.821298	1.01982	0.840463	1.03544	1.08173	1.06599		69.0253	2.66865	2.69528	3.63277	3.48298
																									70.7692	1.37581	1.43039	1.3645	0.813293	0.857033	0.85087	1.34929	1.61442	1.40382	2.48816	2.84594	2.16678	0.803983	0.984751	0.836543	1.03426	1.06153	1.04272		70.7692	2.62683	2.66722	3.55916	3.38887
																									72.5134	1.3423	1.36933	1.32883	0.803176	0.837352	0.828553	1.28538	1.57242	1.39262	2.42378	2.77823	2.13146	0.772512	0.981811	0.788084	1.00188	1.05485	1.0239		72.5134	2.56464	2.61629	3.49511	3.29527
																									74.2574	1.30499	1.36399	1.30437	0.768193	0.821412	0.799393	1.28538	1.55928	1.32969	2.37639	2.70275	2.05256	0.747466	0.950013	0.769136	0.982339	1.03407	0.996959		74.2574	2.53301	2.57697	3.40697	3.24352
																									76.0016	1.27888	1.31835	1.2686	0.76849	0.798628	0.776269	1.25628	1.53383	1.31849	2.28529	2.66783	2.00074	0.759009	0.930194	0.774145	0.971981	1.01931	0.985158		76.0016	2.50137	2.48243	3.35642	3.2097
																									77.7459	1.25935	1.30427	1.24445	0.733167	0.780137	0.757651	1.23376	1.46651	1.25969	2.25393	2.58764	1.97803	0.735269	0.903406	0.759553	0.949494	1.00542	0.957361		77.7459	2.40272	2.46044	3.26641	3.11183
																									79.49	1.23252	1.24846	1.20847	0.718842	0.758076	0.748639	1.19347	1.45483	1.26566	2.19262	2.53889	1.92123	0.723617	0.889576	0.747139	0.93553	0.986731	0.93553		79.49	2.36715	2.38914	3.18562	3.06742
																									81.2341	1.17661	1.22903	1.2097	0.708853	0.735887	0.721095	1.16985	1.4306	1.22731	2.17599	2.48584	1.87098	0.725795	0.883042	0.719806	0.918222	0.967457	0.924057		81.2341	2.28619	2.35071	3.14958	2.94752
																									82.9781	1.15184	1.21053	1.15286	0.684241	0.725728	0.72458	1.12311	1.3953	1.18288	2.11236	2.46081	1.82502	0.689533	0.871934	0.710441	0.881574	0.952575	0.89567		82.9781	2.29245	2.28583	3.09509	2.96494
																									84.7222	1.15245	1.15954	1.13046	0.671956	0.704304	0.702179	1.12858	1.35245	1.17557	2.05372	2.3944	1.7749	0.682563	0.865401	0.699987	0.891212	0.927597	0.896194		84.7222	2.2399	2.271	3.03463	2.84367
																									86.4663	1.13405	1.16653	1.12285	0.640671	0.689724	0.685984	1.10874	1.35172	1.12688	2.0409	2.31536	1.76405	0.669823	0.857016	0.688444	0.882886	0.928974	0.879149		86.4663	2.23955	2.23293	2.94086	2.84692
																									88.2106	1.09808	1.13488	1.09417	0.640543	0.672594	0.668853	1.07441	1.32263	1.11252	1.9824	2.29047	1.6913	0.664704	0.826634	0.669387	0.871609	0.903275	0.86997		88.2106	2.16859	2.2072	2.88996	2.74563
																									89.9546	1.10322	1.09869	1.0732	0.626558	0.658779	0.654911	1.03509	1.28696	1.09206	1.91823	2.25188	1.66648	0.646083	0.811715	0.668298	0.853187	0.892654	0.841911		89.9546	2.11837	2.14268	2.84299	2.69849
																									91.6988	1.05522	1.07803	1.05008	0.609173	0.640798	0.640543	1.02414	1.25287	1.07003	1.88679	2.20953	1.64513	0.649023	0.800281	0.664378	0.82716	0.868659	0.830176		91.6988	2.12445	2.10586	2.76186	2.63085
																									93.443	1.06889	1.05583	1.02047	0.59132	0.629576	0.615081	0.98421	1.22317	1.04374	1.84561	2.17183	1.59795	0.633996	0.790698	0.634431	0.831684	0.871872	0.80782		93.443	2.08299	2.11033	2.7458	2.60677
																									95.1877	1.04339	1.04113	1.00865	0.573212	0.616612	0.60607	0.990661	1.23474	1.0312	1.82502	2.13194	1.54967	0.615048	0.773928	0.647825	0.809918	0.846238	0.806968		95.1877	2.02312	2.01704	2.70139	2.57534
																									96.9319	0.994879	1.03661	0.96764	0.567856	0.601564	0.59489	0.999913	1.1931	1.02329	1.77292	2.08502	1.52642	0.618532	0.777521	0.618641	0.79956	0.83765	0.79838		96.9319	2.00649	2.00238	2.60045	2.53111
																									98.676	0.979564	0.993851	0.982544	0.553488	0.591745	0.589364	0.937221	1.15926	0.995652	1.76296	2.04036	1.49321	0.600673	0.756613	0.614721	0.786776	0.819097	0.768813		98.676	1.98505	1.96682	2.58849	2.45544
[truncated: 90 more columns]

## Sheet: Extended Data Fig 5a source
	CTF + mini-Gq	CTF+ mini-GqD	T407A+ mini-Gq	T407A+ mini-GqD	H408A+ mini-Gq	H408A+ mini-GqD	F409A+ mini-Gq	F409A+ mini-GqD	Ile411A+ mini-Gq	Ile411A+ mini-GqD	L412A+ mini-G	L412A+ mini-GqD	M413A+ mini-Gq	M413A+ mini-GqD	S414A+ mini-Gq	S414A+ mini-GqD	S415A+ mini-Gq	S415A+ mini-GqD
	29.8037	11.7976	31.8956	11.8028	19.8637	14.7338	14.6517	12.5494	22.4976	14.7544	20.3769	12.198	18.6072	14.9852	32.6626	16.212	31.4609	14.5542
	33.936	11.3537	32.4703	13.1182	19.8369	9.02113	17.3315	15.0089	22.603	14.5665	20.5932	11.8203	20.2299	11.3324	32.2343	17.8841	28.9349	12.3428
	37.7695	11.1909	45.7147	11.7973	23.0333	16.1422	17.4714	13.8898	14.6871	11.9005	19.2133	12.4266	18.3535	16.5068	25.7806	16.2801	23.3967	15.9151
	36.7129	13.1715	44.4277	11.0978	20.2473	14.5424	17.4228	15.261	15.8156	13.0374	21.9473	11.6431	16.005	18.3531	24.4778	14.9052	23.6387	15.5628
	34.5418	13.5985	43.6585	13.5343	22.3569	16.3408	16.8209	13.6252	26.5334	14.5807	23.0621	11.7254	15.5242	18.2361	24.1577	14.2245	25.4815	11.8064
	39.2641	10.171	34.3907	11.5025	20.0683	15.0251	15.3568	12.8316	26.8182	14.6306	23.6739	11.7476	15.5179	14.5534	23.1702	12.1782	28.7183	14.3268
	28.7284	11.5007	30.0114	12.0023	18.6149	15.0611	15.3364	13.9751	22.1939	15.2923	21.5141	11.7515	19.8714	10.9765	28.9113	16.4762	29.2036	13.6334
	31.9808	11.5623	46.5276	12.5758	20.9968	13.2077	17.9386	14.5453	21.9164	14.8511	21.0923	11.5772	17.8053	16.9893	31.537	15.9734	23.4088	13.6854
	38.7457	13.855	46.3294	11.4859	21.0041	17.5731	17.3529	13.7562	17.0685	17.0948	22.7138	12.0391	16.3557	19.4508	19.894	17.1562	23.3054	12.9604
	34.2713	13.6366	47.4682	10.7116	23.6991	16.7464	16.9742	13.4446	17.904	14.1496	22.4407	13.6348	17.0945	17.8631	24.9732	17.9426	21.2997	15.586
	35.2695	11.6918	34.6117	13.7781	21.7456	15.4954	17.8579	15.7937	23.0878	14.8098	24.2447	12.5158	14.3265	15.0644	21.2541	12.7948	24.1437	13.7288
	33.1199	11.5796		12.7846	20.9859	13.5124	17.1742	14.6064	22.4095	14.5904	23.4771	11.8619	15.1674	16.6152	26.5171			14.5702

## Sheet: Extended Data Fig 5b source
	CTF1	F505A	M508A	W631A	Q656A	F625A	L626A	L627A	G628A	H514A	L515A	Y516A
	2.1	1.68	2.2	1.7	2.2	2	1.4	1.6	3.8	2.8	1.7	2
	2.2	1.41	3	1.9	2.1	2.2	1.9	1.3	3.5	3	1.8	2.2
	2	1.11	2.4	1.8	2	2.3	1.7	1.4	3.3	2.6	1.6	2.1
	2.4	1.47	3.9	1.9	2.2	2.4	1.9	1.6	3.4	2.3	1.7	2
	2.6	1.43	3.9	2	2	2.2	1.6	0.8	3.3	2.7	1.9	2.2
	2.1	1.36	3.1	1.9	2.4	2.4	1.6	1.7	3	2.3	1.8	2.2
	2.34		9.57	0.87	1.8	1.6	1.54	1.36	4.34	2.02	1.56	1.15
	1.37		8.26	0.95	1.61	1.42	1.2	1.1	3.5	1.47	1.46	0.89
	1.94		6.67	1.3	1.51	1.39	1.54	1.28	3.91	1.49	1.35	1.03
	2.69		7.64	0.85	1.33	1.99	1.56	1.54	4.36	1.41	1.92	1.11
	2.77			0.98	1.16	1.23	1.19	1.15	3.87	1.72	1.76	1.04
	2.32			1.18	1.47	1.66	1.49	1.65	4.3	1.46	1.29	1.02

## Sheet: Extended Data Fig 5c source
	CTF1 + mini-Gq	CTF1 + mini-GqΔ	F505A + mini-Gq	F505A + mini-GqΔ	M508A +mini-Gq	M508A +mini-GqΔ	W631A + mini-Gq	W631A + mini-GqΔ	Q656A + mini-Gq	Q656A + mini-GqΔ	F625A + mini-Gq	F625A + mini-GqΔ	L626A + mini-Gq	L626A + mini-GqΔ	L627A + mini-Gq	L627A + mini-GqΔ	G628A + mini-Gq	G628A + mini-GqΔ	H514A + mini-Gq	H514A + mini-GqΔ	L515A + mini-Gq	L515A + mini-GqΔ	Y516A + mini-Gq	Y516A + mini-GqΔ
	18.0356	6.84152	8.05298	6.90256	7.78464	9.66545	8.52539	8.54301	7.57733	8.0524	9.6427	7.68462	9.97271	7.0726	7.13817	7.40786	7.89752	6.82327	12.1238	7.34448	7.43757	4.33257	9.46704	7.44442
	14.8611	5.78468	8.42321	8.6471	8.60133	12.1	9.42232	13.5256	6.33981	8.79533	14.1227	6.65446	13.2331	7.30851	7.67941	8.43662	10.8401	12.0389	11.2344	5.24746	5.10069	4.53907	5.46728	6.45415
	18.0356	6.84152	8.05298	6.90256	7.78464	9.66545	8.52539	8.54301	7.57733	8.0524	9.6427	7.68462	9.97271	7.0726	7.13817	7.40786	7.89752	6.82327	12.1238	7.34448	7.43757	4.33257	9.46704	7.44442
	18.023	5.73595	6.35097	6.42314	7.21587	10.4043	7.30399	7.33115	6.34866	6.21495	9.78427	8.06992	8.87548	6.87908	11.4911	7.2436	7.32018	6.26672	10.102	6.71948	5.34891	5.08326	9.30157	8.18734
	22.6756	6.34058	8.64664	7.03893	8.36225	8.97657	9.88593	11.4133	7.73012	8.76976	8.67952	6.23827	12.1503	9.4214	7.63025	10.2412	7.54808	10.3944	8.92734	6.65647	4.94461	5.03214	6.32905	7.43199
	18.023	5.73595	6.35097	6.42314	7.21587	10.4043	7.30399	7.33115	6.34866	6.21495	9.78427	8.06992	8.87548	6.87908	11.4911	7.2436	7.32018	6.26672	10.102	6.71948	5.34891	5.08326	9.30157	8.18734
